# Supplementary material for: Modeling Charge Transfer Reactions by Hopping between Electronic Ground State Minima: Application to Hole Transfer between DNA Bases
Source: Molecules. 2022 Nov 1;27(21):7408. doi: 10.3390/molecules27217408 (PMC9654243; doi:10.3390/molecules27217408)
Supplement: Supplementary file 1 [file molecules-27-07408-s001.zip]

Archive with 1 entries (1 files):
- molecules-1933893-supplementary.pdf
